# Supplementary material for: Comprehensive Transcriptome and Pathway Analyses Revealed Central Role for Fascin in Promoting Triple-Negative Breast Cancer Progression
Source: Pharmaceuticals (Basel). 2021 Nov 26;14(12):1228. doi: 10.3390/ph14121228 (PMC8708558; doi:10.3390/ph14121228)
Supplement: Supplementary file 1 [file pharmaceuticals-14-01228-s001.zip › Table S1.xlsx]

## Sheet: GE.FSCN_vs_Control-fold2.0_adjp
Supplementary table 1. Differentiatlly expressed mRNA transcripts in FSCN knockdown compared to control MDA-MB-231 cells (2.0 FC, p-value < 0.05)
Probe ID	Gene ID	FSCNkd_vs_FSCNcon-log_fold	FSCNkd_vs_FSCNcon-p_value
204475_at	MMP1	7.89555	3.78851e-07
207638_at	TMPRSS15	3.8044	3.78851e-07
219181_at	LIPG	2.85648	7.41066e-05
204205_at	APOBEC3G	2.6953	0.000394536
203021_at	SLPI	2.62037	0.000147021
1555673_at	KRTAP2-3	2.61949	6.53801e-05
205110_s_at	FGF13	2.50575	1.55109e-05
210511_s_at	INHBA	2.47115	1.17957e-05
209312_x_at	HLA-DRB1	2.45187	1.17957e-05
205728_at	TENM1	2.44017	1.55109e-05
201540_at	FHL1	2.42118	5.09516e-05
215193_x_at	HLA-DRB1	2.3639	5.77106e-05
208894_at	HLA-DRA	2.33905	2.01756e-05
217269_s_at	TMPRSS15	2.27149	1.17957e-05
217767_at	C3	2.21739	1.17957e-05
202746_at	ITM2A	2.1282	0.000324508
202421_at	IGSF3	2.03963	0.00051393
238103_at	SMIM31	2.02526	0.000435265
201428_at	CLDN4	1.96995	2.01756e-05
210982_s_at	HLA-DRA	1.96115	0.00144958
211990_at	HLA-DPA1	1.9597	0.00109581
227140_at	INHBA	1.94303	1.55109e-05
227952_at		1.94157	0.000241064
225645_at	EHF	1.90049	0.000103472
1554997_a_at	PTGS2	1.85703	0.000256626
202833_s_at	SERPINA1	1.83822	0.000160137
202363_at	SPOCK1	1.78329	0.00116899
204670_x_at	HLA-DRB1	1.78203	0.000285586
207442_at	CSF3	1.77336	0.000435265
231146_at	FAM24B	1.68513	5.67379e-05
223395_at	ABI3BP	1.65771	3.60913e-05
210299_s_at	FHL1	1.64754	0.000944528
217028_at	CXCR4	1.64336	0.000652216
201641_at	BST2	1.6391	0.000210205
211429_s_at	SERPINA1	1.63466	9.25652e-05
222238_s_at	MIR6838	1.63084	8.14917e-05
205624_at	CPA3	1.59615	0.000301029
239218_at	PDE1C	1.59429	0.000314286
205067_at	IL1B	1.5892	3.5731e-05
213295_at	CYLD	1.58021	0.00065297
225390_s_at	KLF13	1.57815	0.000688301
205257_s_at	AMPH	1.56537	0.000210205
214505_s_at	FHL1	1.56456	0.000791779
208306_x_at	HLA-DRB1	1.55266	0.00163437
210229_s_at	CSF2	1.52238	0.000171261
244532_x_at		1.50793	0.000210205
201645_at	TNC	1.5078	0.000210205
39402_at	IL1B	1.49225	3.5731e-05
213348_at	CDKN1C	1.44116	0.00107355
214434_at	HSPA12A	1.42516	5.33166e-05
39582_at	CYLD	1.42399	0.000139592
204596_s_at	STC1	1.42214	0.000103472
207850_at	CXCL3	1.41487	0.000569601
204748_at	PTGS2	1.41239	4.94533e-05
1554195_a_at	C5orf46	1.40305	0.00108
1559316_at	LINC02241	1.40092	0.000585839
224032_x_at	SPANXA1	1.3806	9.25652e-05
237411_at	ADAMTS6	1.37684	0.000210205
200799_at	HSPA1A	1.37185	0.00053312
227746_at	ELAVL1	1.35411	0.00180946
202357_s_at	CFB	1.352	0.000558273
209619_at	CD74	1.35196	0.000152034
204698_at	ISG20	1.34685	0.000719851
201539_s_at	FHL1	1.34281	0.00764015
203917_at	CXADR	1.32624	0.00220503
201506_at	TGFBI	1.32154	7.3492e-05
230746_s_at		1.3201	0.000241626
209949_at	NCF2	1.31635	0.00102993
200648_s_at	GLUL	1.316	0.000357092
206172_at	IL13RA2	1.30988	0.00038877
235921_at	LINP1	1.30907	0.000390678
226333_at	IL6R	1.29195	0.00312155
204597_x_at	STC1	1.28599	0.000397163
214995_s_at	APOBEC3F	1.25824	0.000677593
207111_at	ADGRE1	1.24708	0.000245565
208250_s_at	DMBT1	1.24286	0.000608566
215030_at	GRSF1	1.23931	0.000625506
1556121_at	NAP1L1	1.23601	0.000414248
204595_s_at	STC1	1.23174	0.000241064
202411_at	IFI27	1.23052	0.01241
206224_at	CST1	1.21158	0.00340224
213222_at	PLCB1	1.20695	0.000391815
202747_s_at	ITM2A	1.20207	0.00320995
207463_x_at	PRSS3	1.19597	0.000210205
213182_x_at	CDKN1C	1.18489	0.000391815
220014_at	PRR16	1.18408	0.000210205
1569582_at	AADACP1	1.18042	0.000523147
209201_x_at	CXCR4	1.16254	0.00361965
230560_at	STXBP6	1.16212	0.00145708
204533_at	CXCL10	1.15387	0.000411665
215001_s_at	GLUL	1.14689	0.000435265
206018_at	FOXG1	1.14669	0.000210205
239336_at	THBS1-IT1	1.1318	0.000450839
221905_at	CYLD	1.11487	0.000669204
219534_x_at	CDKN1C	1.11397	0.000726921
232451_at		1.1098	0.0251436
207307_at	HTR2C	1.09698	0.00687862
202546_at	VAMP8	1.08943	0.000245565
244114_x_at		1.08597	0.00248096
244359_s_at		1.08518	0.00293259
226218_at	IL7R	1.08078	0.000561258
225541_at	RPL22L1	1.08035	0.000163545
213421_x_at	PRSS3	1.0803	0.000897562
33304_at	ISG20	1.0761	0.00120167
1554867_a_at	PRR16	1.07576	0.00144286
226347_at		1.07423	0.000357706
210675_s_at	PTPRR	1.07316	0.0028819
210298_x_at	FHL1	1.06449	0.00213798
206626_x_at	SSX1	1.0573	0.000912302
227812_at	TNFRSF19	1.05692	0.00891646
209728_at	HLA-DRB4	1.05506	0.0010971
213397_x_at	RNASE4	1.04769	0.00470044
209604_s_at	GATA3	1.04157	0.0019574
214022_s_at	IFITM1	1.04011	0.000218126
221844_x_at	SPCS3	1.03805	0.000239586
231481_at	CCNB3	1.03692	0.00618382
219368_at	NAP1L2	1.03226	0.00408313
228126_x_at	CTXN1	1.03163	0.00210132
242135_at		1.0246	0.00771326
235320_at	ARL6	1.02378	0.00217836
205582_s_at	GGT5	1.02185	0.00404803
238719_at	PPP2CA	1.01885	0.00133654
206481_s_at	LDB2	1.01663	0.0019574
230836_at	ST8SIA4	1.01633	0.00133654
206497_at	COA1	1.00912	0.00155207
213508_at	SPTSSA	1.00869	0.00397878
242592_at	GPR137C	1.00542	0.00886115
206907_at	TNFSF9	1.00304	0.00382211
230051_at	PROSER2	1.00232	0.00108
203374_s_at	TPP2	-1.00981	0.000287624
226104_at	RNF170	-1.01111	0.000625506
225803_at	FBXO32	-1.01121	0.000435265
205080_at	RARB	-1.02016	0.00229571
210573_s_at	POLR3C	-1.02351	0.000435265
202053_s_at	ALDH3A2	-1.02537	0.000445753
243591_at		-1.04326	0.0130651
203091_at	FUBP1	-1.04419	0.00022635
201911_s_at	FARP1	-1.04426	0.000210205
207219_at	ZFP69B	-1.04917	0.0119976
202920_at	ANK2	-1.0531	0.00121645
231867_at	TENM2	-1.05635	0.00144286
212307_s_at	OGT	-1.05636	0.000435265
201839_s_at	EPCAM	-1.06269	0.00210132
241763_s_at	FBXO32	-1.06869	0.00322651
235165_at	PARD6B	-1.0691	0.000237615
226683_at	SNX18	-1.07291	0.000241064
240135_x_at		-1.07759	0.0276836
204085_s_at	CLN5	-1.07878	0.0221833
201195_s_at	SLC7A5	-1.07966	0.000161989
218546_at	C1orf115	-1.08339	0.00378499
206377_at	FOXF2	-1.08396	0.00105756
200878_at	EPAS1	-1.08893	0.000149406
208608_s_at	SNTB1	-1.09385	0.0127645
225532_at	CABLES1	-1.09471	0.000821877
228949_at	WLS	-1.09545	0.00171845
209382_at	POLR3C	-1.10042	0.000563205
1552263_at	MAPK1	-1.10138	0.00300859
209723_at	SERPINB9	-1.10272	0.00207305
205016_at	TGFA	-1.11132	0.000161989
213577_at	SQLE	-1.11242	0.00140404
218454_at	PLBD1	-1.11259	0.000435265
202742_s_at	PRKACB	-1.11556	0.00144286
225807_at	AJUBA	-1.1187	0.00123972
219501_at	ENOX1	-1.11956	0.000324508
223062_s_at	PSAT1	-1.1212	0.000253198
208510_s_at	PPARG	-1.12443	0.000262462
218144_s_at	INF2	-1.12526	0.00557001
209763_at	CHRDL1	-1.12993	0.000561258
228716_at	THRB	-1.13047	0.000352994
201397_at	PHGDH	-1.13956	0.000335457
206237_s_at	NRG1	-1.14384	0.00139961
209218_at	SQLE	-1.1478	0.000149406
227399_at	VGLL3	-1.15308	0.00174507
1558027_s_at	PRKAB2	-1.16642	0.00205351
202270_at	GBP1	-1.16994	0.000401562
209735_at	ABCG2	-1.1799	0.000926346
201564_s_at	FSCN1	-1.18211	0.00709179
223459_s_at	BNIPL	-1.18488	0.000527728
224941_at	PAPPA	-1.18584	0.0100875
218223_s_at	PLEKHO1	-1.19075	0.00576397
205111_s_at	PLCE1	-1.19814	0.000563415
224762_at	SERINC2	-1.20106	0.00109581
230256_at		-1.20285	0.0322297
201058_s_at	MYL9	-1.20423	0.000171261
202668_at	EFNB2	-1.20707	0.00067201
212811_x_at	SLC1A4	-1.21302	0.000787936
202887_s_at	DDIT4	-1.21635	9.25652e-05
215629_s_at	DLEU2	-1.21682	0.000763451
224940_s_at	PAPPA	-1.22912	0.000670655
214474_at	PRKAB2	-1.22997	0.00056226
204416_x_at	APOC1	-1.24183	0.000332497
209883_at	COLGALT2	-1.24377	0.000411665
204664_at	ALPP	-1.24927	0.0336398
209610_s_at	SLC1A4	-1.25591	0.0004702
213562_s_at	SQLE	-1.25668	0.000161989
220892_s_at	PSAT1	-1.27474	0.000154965
210933_s_at	FSCN1	-1.27527	0.000241064
228128_x_at	PAPPA	-1.2794	9.25652e-05
228640_at	PCDH7	-1.28565	0.000391815
235733_at	GXYLT2	-1.29348	0.000435265
207388_s_at	PTGES	-1.29941	0.000106186
229670_at	RCSD1	-1.31131	0.00105708
204990_s_at	ITGB4	-1.32254	0.000307371
225763_at	RCSD1	-1.33851	0.00379559
210367_s_at	PTGES	-1.35737	0.00010678
228523_at	NANOS1	-1.35891	0.000152034
239463_at		-1.38285	0.00195123
205019_s_at	VIPR1	-1.38328	9.25652e-05
231849_at	KRT80	-1.38342	0.00102993
222071_s_at	SLCO4C1	-1.39083	0.000268384
1558871_at		-1.39284	0.000862481
214827_at	PARD6B	-1.40392	0.000897562
225328_at	FBXO32	-1.40675	0.000210205
223402_at	DUSP23	-1.42005	0.00255125
211434_s_at	CCRL2	-1.42846	0.00020665
228711_at	ZNF37A	-1.43344	0.00073425
232054_at	PCDH20	-1.44672	0.000445753
209230_s_at	NUPR1	-1.45858	0.000786886
221371_at	TNFSF18	-1.46085	0.000150729
217127_at	CTH	-1.4633	3.5731e-05
202669_s_at	EFNB2	-1.47539	0.000139592
1552365_at	SCIN	-1.49728	0.000171261
201147_s_at	TIMP3	-1.50553	3.93086e-05
205047_s_at	ASNS	-1.51062	3.5731e-05
204268_at	S100A2	-1.54243	3.5731e-05
207173_x_at	CDH11	-1.58022	0.000983543
201148_s_at	TIMP3	-1.62482	3.5731e-05
219529_at	CLIC3	-1.64082	0.000275843
201149_s_at	TIMP3	-1.64143	3.5731e-05
203074_at	ANXA8	-1.6852	0.000630673
206085_s_at	CTH	-1.69472	0.000364715
203186_s_at	S100A4	-1.71077	3.5731e-05
204035_at	SCG2	-1.72382	0.000160137
202847_at	PCK2	-1.79507	3.93086e-05
212942_s_at	CEMIP	-1.87363	0.00054724
201150_s_at	TIMP3	-1.89578	1.60964e-05
200953_s_at	CCND2	-1.90598	0.000138543
221577_x_at	GDF15	-2.13388	2.01756e-05
227654_at	RIPOR3	-2.20556	0.000488531
208885_at	LCP1	-2.27171	3.5731e-05
224650_at	MAL2	-2.33197	3.60913e-05
206243_at	TIMP4	-2.38856	1.55109e-05
213711_at	KRT81	-2.84964	1.15135e-05
