# Supplementary material for: Comprehensive Transcriptome and Pathway Analyses Revealed Central Role for Fascin in Promoting Triple-Negative Breast Cancer Progression
Source: Pharmaceuticals (Basel). 2021 Nov 26;14(12):1228. doi: 10.3390/ph14121228 (PMC8708558; doi:10.3390/ph14121228)
Supplement: Supplementary file 1 [file pharmaceuticals-14-01228-s001.zip › Table S2.xlsx]

## Sheet: Sheet1
Supplementary table 2. Differentially expressed miRNA transcripts in FSCN knockdown compared to FSCN control MDA-MB-231 cells (2.0 FC, p-value < 0.05)
miR ID	FSCNkd vs FSCNcon fold change	FSCNkd vs FSCNcon p value
hsa-miR-205-5p	3.23025	0.00305675
hsa-miR-145-5p	2.02025	0.0475514
hsa-miR-107	-2.20975	0.0484925
hsa-miR-16-5p	-2.21975	0.0140495
hsa-miR-27b-3p	-2.44975	0.000172846
hsa-miR-29a-3p	-2.63975	0.000995538
hsa-miR-29c-3p	-2.80975	0.0123978
hsa-miR-328-3p	-2.83975	0.0475653
hsa-miR-200c-3p	-2.97975	0.0333796
hsa-miR-26a-5p	-3.31975	0.02661
hsa-miR-125b-5p	-3.73975	0.0143317
hsa-miR-424-5p	-3.81975	0.00479431
hsa-miR-152-3p	-4.87975	0.0261205
hsa-miR-200b-3p	-6.53975	0.00693695
